# Supplementary material for: Novel Characterization Techniques for Multifunctional Plasmonic–Magnetic Nanoparticles in Biomedical Applications
Source: Nanomaterials (Basel). 2023 Nov 11;13(22):2929. doi: 10.3390/nano13222929 (PMC10675523; doi:10.3390/nano13222929)
Supplement: Supplementary file 1 [file nanomaterials-13-02929-s001.zip]

Archive with 1 entries (1 files):
- nanomaterials-2701564-supplementary.pdf
